# Supplementary material for: Cost-Reference Particle Filter-Based Method for Constructing Effective Brain Networks: Application in Optically Pumped Magnetometer Magnetoencephalography
Source: Bioengineering (Basel). 2024 Dec 12;11(12):1258. doi: 10.3390/bioengineering11121258 (PMC11673604; doi:10.3390/bioengineering11121258)
Supplement: Supplementary file 1 [file bioengineering-11-01258-s001.zip]

Archive with 1 entries (1 files):
- bioengineering-3324392-supplementary.pdf
